# Supplementary material for: Maternal Cigarette Smoke Exposure Does Not Impair Influenza Vaccine Responsiveness in Murine Offspring
Source: Vaccines (Basel). 2025 Oct 16;13(10):1058. doi: 10.3390/vaccines13101058 (PMC12568188; doi:10.3390/vaccines13101058)
Supplement: Supplementary file 1 [file vaccines-13-01058-s001.zip]

Archive with 1 entries (1 files):
- vaccines-3775023-supplementary.pdf
